# Supplementary material for: Structural basis of peptide recognition by the angiotensin-1 converting enzyme homologue AnCE from Drosophila melanogaster
Source: FEBS J. 2012 Nov 22;279(24):4525–34. doi: 10.1111/febs.12038 (PMC3564407; doi:10.1111/febs.12038)
Supplement: Supplementary file 1 [file febs0279-4525-SD1.zip]

Archive with 1 entries (1 files):
- febs12038-sup-0001-FigS1-S3.pdf
